# Supplementary material for: Deep-Sequencing Identification of MicroRNA Biomarkers in Serum Exosomes for Early Pig Pregnancy
Source: Front Genet. 2020 May 26;11:536. doi: 10.3389/fgene.2020.00536 (PMC7264423; doi:10.3389/fgene.2020.00536)
Supplement: Supplementary file 1 [file Table_1.XLSX]

## Sheet: Sheet1
Supplemental Table S1. Primers used for the miRNAs validation in the porcine serum samples by RT-qPCR.
Name	Sequence (5'®3')	Tm(°C)	Accession number
ssc-miR-371-5p	ACTCAAACTGTGGGGGCACTTT	60	MIMAT0037081
ssc-miR-17-5p	GCCAAAGTGCTTACAGTGC	60	MIMAT0007755
ssc-miR-183	TATGGCACTGGTAGAATTCACTG	60	MIMAT0002145
ssc-miR-92b-3p	GCTATTGCACTCGTCCCG	60	MIMAT0013909
ssc-miR-708-5p	AAGGAGCTTACAATCTAGCTGGG	60	MIMAT0017383
ssc-miR-454	GCGCTAGTGCAATATTGCTTA	60	MIMAT0041609
ssc-miR-129a-5p	CTTTTTGCGGTCTGGGCTT	60	MIMAT0032108
novel_19	TAATACTGCCGGGTAATGATGGA	60	NA
Note: Reverse Transcription Primers and Quantitative Universal Reverse Primers are provided by the TransScript® miRNA First-Strand cDNA Synthesis SuperMix Kit. (TransGen Biotech, CHINA; Cat. No. AT351)
