# Supplementary material for: Deep-Sequencing Identification of MicroRNA Biomarkers in Serum Exosomes for Early Pig Pregnancy
Source: Front Genet. 2020 May 26;11:536. doi: 10.3389/fgene.2020.00536 (PMC7264423; doi:10.3389/fgene.2020.00536)
Supplement: Supplementary file 2 [file Table_2.XLSX]

## Sheet: Sheet1
Supplemental Table S2. List of the differentially expressed miRNAs in serum exosomes between pregnant and nonpregnant gilts.
miRNA	P9_readcount	C9_readcount	log2FoldChange	pval	adjusted P value
ssc-miR-371-5p	29.2208	1.15157	3.2707	1.0324e-07	1.5486e-05
ssc-miR-183	148.603	19.6109	2.4144	1.1773e-05	0.00035319
novel_19	185.423	31.9969	2.2122	4.06e-06	0.00015225
ssc-miR-708-5p	13.6767	1.56337	2.1929	0.00047631	0.0054958
ssc-miR-454	14.2108	1.72857	2.151	0.00081226	0.0087028
ssc-miR-92b-3p	25.1666	4.38183	2.06	0.00010266	0.0018666
ssc-miR-17-5p	168.123	34.0597	2.0522	2.205e-06	0.00011025
ssc-miR-106a	27.4598	4.8553	1.9733	0.00032004	0.0040004
ssc-miR-20a-5p	273.927	53.0321	1.8332	0.003085	0.025709
ssc-miR-31	12.7882	2.38695	1.763	0.004583	0.032736
ssc-miR-99b	334.186	87.1064	1.7458	0.000112	0.0018666
ssc-miR-375	106.563	29.0266	1.7452	1.9401e-06	0.00011025
ssc-miR-200b	289.297	78.759	1.6938	9.7422e-05	0.0018666
ssc-miR-205	17.8929	4.04278	1.6742	0.0032834	0.025921
ssc-miR-340	118.49	36.268	1.4787	0.0018732	0.016528
ssc-miR-103	340.94	149.411	1.1463	0.00020906	0.0031359
ssc-miR-129a-5p	1.23826	17.269	-2.0221	0.0061669	0.038543
ssc-miR-100	56.132	243.317	-1.8433	0.000237	0.0032319
ssc-miR-139-5p	38.9615	182.764	-1.8391	0.0010971	0.010521
ssc-miR-1468	7.17108	36.1608	-1.7064	0.0090439	0.046846
ssc-miR-9841-3p	3.48794	12.2319	-1.5311	0.0065686	0.039412
ssc-miR-10b	122.887	371.265	-1.407	0.0035704	0.026778
ssc-miR-10a-5p	54.3457	144.598	-1.3296	6.9135e-05	0.0017284
ssc-miR-223	41.389	110.654	-1.2406	0.0093692	0.046846
ssc-let-7c	383.37	985.484	-1.209	0.010217	0.049437
ssc-miR-199a-3p	50.4503	116.441	-1.1056	0.007208	0.040044
ssc-miR-199b-3p	50.4503	116.441	-1.1056	0.007208	0.040044
ssc-miR-128	68.5464	158.356	-1.1026	0.0056427	0.0368
