# Supplementary material for: Deep-Sequencing Identification of MicroRNA Biomarkers in Serum Exosomes for Early Pig Pregnancy
Source: Front Genet. 2020 May 26;11:536. doi: 10.3389/fgene.2020.00536 (PMC7264423; doi:10.3389/fgene.2020.00536)
Supplement: Supplementary file 3 [file Table_3.XLSX]

## Sheet: miR-92b-3p
Supplementary Table S3 List of the KEGG pathway enriched for the predicted targets of miR-92b-3p
#Term	Database	ID	Input number	Background number	P-Value	Corrected P-Value	Input	Hyperlink
FoxO signaling pathway	KEGG PATHWAY	ssc04068	19	130	1.25e-06	8.23e-05	TGFB2|BCL2L11|IRS2|RBL2|NLK|PIK3CA|PIK3CB|NRAS|PRKAA2|FOXG1|PTEN|RAG1|FASLG|KLF2|FBXO32|PRKAB2|MAPK8|S1PR1|SETD7	http://www.genome.jp/kegg-bin/show_pathway?ssc04068/ssc:100622559%09red/ssc:110255858%09red/ssc:100621202%09red/ssc:100156264%09red/ssc:396610%09red/ssc:397506%09red/ssc:733657%09red/ssc:397504%09red/ssc:100739349%09red/ssc:100626704%09red/ssc:397084%09red/ssc:100174959%09red/ssc:396632%09red/ssc:396726%09red/ssc:100157793%09red/ssc:100511657%09red/ssc:100621789%09red/ssc:100627715%09red/ssc:1102…
cAMP signaling pathway	KEGG PATHWAY	ssc04024	24	212	3.35e-06	0.000169101	HCN2|ATP2A2|GRIA1|RAP1B|RAP1A|SLC9A1|PIK3CA|PIK3CB|CACNA1C|PDE3B|PPP1R12A|MAPK8|CHRM2|CREB1|CAMK2A|PDE10A|ATP2B4|CALM3|PLD1|ADCY3|ACOX1|CREB3L2|ADRB1|HHIP	http://www.genome.jp/kegg-bin/show_pathway?ssc04024/ssc:100622559%09red/ssc:100623647%09red/ssc:100113422%09red/ssc:397190%09red/ssc:100736562%09red/ssc:100514402%09red/ssc:397498%09red/ssc:100152555%09red/ssc:100153199%09red/ssc:397458%09red/ssc:397355%09red/ssc:100621789%09red/ssc:100520468%09red/ssc:396838%09red/ssc:100154378%09red/ssc:100623420%09red/ssc:100525059%09red/ssc:100519446%09red/ss…
Regulation of actin cytoskeleton	KEGG PATHWAY	ssc04810	23	207	7.04e-06	0.000295419	ITGA8|ITGA5|ITGA6|WASL|IQGAP2|SLC9A1|PIK3CA|PIK3CB|NRAS|PPP1R12A|PPP1R12C|PIP4K2C|PIKFYVE|ARPC2|CHRM5|VCL|CHRM2|CFL2|ABI2|MYLK|ITGAV|PIP5K1C|CDC42	http://www.genome.jp/kegg-bin/show_pathway?ssc04810/ssc:100622559%09red/ssc:100153175%09red/ssc:397190%09red/ssc:100155818%09red/ssc:100521692%09red/ssc:396974%09red/ssc:397458%09red/ssc:100521253%09red/ssc:396848%09red/ssc:100621789%09red/ssc:497233%09red/ssc:100155091%09red/ssc:397285%09red/ssc:100512676%09red/ssc:100626700%09red/ssc:100158200%09red/ssc:100739349%09red/ssc:780428%09red/ssc:1005…
Cortisol synthesis and secretion	KEGG PATHWAY	ssc04927	11	62	4.55e-05	0.00124287	CACNA1H|CACNA1I|GNAQ|ADCY3|SP1|CACNA1C|CREB1|KCNK3|CREB3L2|ITPR1|PDE8A	http://www.genome.jp/kegg-bin/show_pathway?ssc04927/ssc:100520468%09red/ssc:110259950%09red/ssc:100737895%09red/ssc:100518733%09red/ssc:100736562%09red/ssc:100514402%09red/ssc:100514527%09red/ssc:396575%09red/ssc:654405%09red/ssc:397454%09red/ssc:100154640%09red
Longevity regulating pathway	KEGG PATHWAY	ssc04211	13	89	5.86e-05	0.0015008	PRKAB2|ADCY3|RPS6KB1|PIK3CB|SESN3|NRAS|PRKAA2|CREB1|CREB3L2|APPL1|IRS2|PIK3CA|TSC1	http://www.genome.jp/kegg-bin/show_pathway?ssc04211/ssc:100520468%09red/ssc:100127158%09red/ssc:100622559%09red/ssc:100188978%09red/ssc:397504%09red/ssc:100739349%09red/ssc:100526065%09red/ssc:100736562%09red/ssc:100514402%09red/ssc:100157793%09red/ssc:100621789%09red/ssc:110255858%09red/ssc:100154726%09red
Apelin signaling pathway	KEGG PATHWAY	ssc04371	16	134	7.87e-05	0.00186065	SPHK2|NRF1|PRKAB2|CALM3|ADCY3|RPS6KB1|NRAS|PRKCE|MYLK|PRKAA2|PDE3B|GNAQ|KLF2|MEF2D|ITPR1|SLC9A1	http://www.genome.jp/kegg-bin/show_pathway?ssc04371/ssc:100127158%09red/ssc:100524932%09red/ssc:396848%09red/ssc:397504%09red/ssc:396838%09red/ssc:100738292%09red/ssc:100174959%09red/ssc:397458%09red/ssc:100514402%09red/ssc:100157793%09red/ssc:100517203%09red/ssc:100516060%09red/ssc:100739349%09red/ssc:654405%09red/ssc:397454%09red/ssc:100156714%09red
TGF-beta signaling pathway	KEGG PATHWAY	ssc04350	13	92	7.95e-05	0.00186582	SMURF1|BMP7|TGFB2|SP1|SMAD6|SMAD7|RPS6KB1|FBN1|BMPR1A|NEO1|BMPR2|FST|TGIF1	http://www.genome.jp/kegg-bin/show_pathway?ssc04350/ssc:100127483%09red/ssc:100127158%09red/ssc:100152069%09red/ssc:492315%09red/ssc:100521305%09red/ssc:100625732%09red/ssc:414836%09red/ssc:397084%09red/ssc:100169652%09red/ssc:396575%09red/ssc:100510914%09red/ssc:445002%09red/ssc:100621443%09red
Aldosterone synthesis and secretion	KEGG PATHWAY	ssc04925	13	93	8.77e-05	0.0019477	CACNA1H|CACNA1I|CALM3|ADCY3|CACNA1C|PRKCE|CAMK2A|CREB1|KCNK3|CREB3L2|ITPR1|ATP2B4|GNAQ	http://www.genome.jp/kegg-bin/show_pathway?ssc04925/ssc:100520468%09red/ssc:100623420%09red/ssc:110259950%09red/ssc:100737895%09red/ssc:100524932%09red/ssc:396838%09red/ssc:100518733%09red/ssc:100736562%09red/ssc:100514402%09red/ssc:654405%09red/ssc:397454%09red/ssc:100626014%09red/ssc:100154640%09red
Insulin resistance	KEGG PATHWAY	ssc04931	14	109	0.000108034	0.00226258	PPP1R3D|PRKAB2|IRS2|RPS6KB1|PIK3CB|PRKCE|PRKAA2|PPARGC1B|CREB3L2|PTEN|CREB1|PIK3CA|GFPT2|MAPK8	http://www.genome.jp/kegg-bin/show_pathway?ssc04931/ssc:100520468%09red/ssc:100127158%09red/ssc:100622559%09red/ssc:100521997%09red/ssc:100156264%09red/ssc:100524932%09red/ssc:397504%09red/ssc:100518539%09red/ssc:396610%09red/ssc:100736562%09red/ssc:100157793%09red/ssc:100621789%09red/ssc:110255858%09red/ssc:100329221%09red
Glutamatergic synapse	KEGG PATHWAY	ssc04724	14	110	0.000117918	0.00233929	KCNJ3|CACNA1C|GNAQ|SLC38A2|SLC17A6|GRIK3|ADCY3|GLUL|GRIA1|GRM7|ITPR1|SLC1A1|GRM2|PLD1	http://www.genome.jp/kegg-bin/show_pathway?ssc04724/ssc:100623647%09red/ssc:100519446%09red/ssc:100518733%09red/ssc:100520271%09red/ssc:100621119%09red/ssc:397003%09red/ssc:100514402%09red/ssc:654405%09red/ssc:396944%09red/ssc:100511641%09red/ssc:396586%09red/ssc:100525644%09red/ssc:100519886%09red/ssc:397454%09red
Glucagon signaling pathway	KEGG PATHWAY	ssc04922	13	100	0.000169012	0.00305382	CAMK2A|PRKAB2|GNAQ|SIK2|PRKAA2|CREB1|PDE3B|CREB3L2|PGAM1|SIK1|PDHB|ITPR1|CALM3	http://www.genome.jp/kegg-bin/show_pathway?ssc04922/ssc:100520468%09red/ssc:100624404%09red/ssc:397504%09red/ssc:396838%09red/ssc:100154776%09red/ssc:100736562%09red/ssc:100157793%09red/ssc:100516042%09red/ssc:100516060%09red/ssc:654405%09red/ssc:397454%09red/ssc:100626014%09red/ssc:100621265%09red
Cholinergic synapse	KEGG PATHWAY	ssc04725	13	112	0.000458858	0.00681996	KCNJ3|GNAQ|ADCY3|PIK3CA|PIK3CB|CACNA1C|NRAS|CHRM2|CREB1|CAMK2A|CREB3L2|ITPR1|CHRM5	http://www.genome.jp/kegg-bin/show_pathway?ssc04725/ssc:100520468%09red/ssc:100622559%09red/ssc:100621789%09red/ssc:100518733%09red/ssc:100739349%09red/ssc:100736562%09red/ssc:100514402%09red/ssc:397498%09red/ssc:654405%09red/ssc:396586%09red/ssc:397454%09red/ssc:100626014%09red/ssc:100155818%09red
Autophagy - animal	KEGG PATHWAY	ssc04140	14	128	0.00048684	0.00712101	DDIT4|RPS6KB1|PIK3CB|NRAS|UVRAG|PRKAA2|IRS2|PTEN|ATG14|STX17|PIK3CA|MAPK8|ITPR1|TSC1	http://www.genome.jp/kegg-bin/show_pathway?ssc04140/ssc:100155666%09red/ssc:100127158%09red/ssc:100622559%09red/ssc:100153821%09red/ssc:100156264%09red/ssc:396610%09red/ssc:100157063%09red/ssc:397504%09red/ssc:100739349%09red/ssc:110255858%09red/ssc:100621789%09red/ssc:100620224%09red/ssc:397454%09red/ssc:100154726%09red
Estrogen signaling pathway	KEGG PATHWAY	ssc04915	14	131	0.000600889	0.00845643	KCNJ3|NCOA3|EBAG9|CALM3|ADCY3|PIK3CA|PIK3CB|NRAS|CREB1|CREB3L2|NCOA1|SP1|ITPR1|GNAQ	http://www.genome.jp/kegg-bin/show_pathway?ssc04915/ssc:100520468%09red/ssc:100622559%09red/ssc:100621789%09red/ssc:100739349%09red/ssc:396838%09red/ssc:100736562%09red/ssc:100514402%09red/ssc:100135659%09red/ssc:654405%09red/ssc:396575%09red/ssc:100156275%09red/ssc:396586%09red/ssc:574068%09red/ssc:397454%09red
Sphingolipid signaling pathway	KEGG PATHWAY	ssc04071	13	117	0.000668069	0.00922285	SPHK2|GNAQ|NRAS|PIK3CB|S1PR1|PRKCE|PTEN|PIK3CA|NSMAF|MS4A2|MAPK8|SGPP1|PLD1	http://www.genome.jp/kegg-bin/show_pathway?ssc04071/ssc:100153039%09red/ssc:100622559%09red/ssc:100519446%09red/ssc:100156264%09red/ssc:100524932%09red/ssc:397166%09red/ssc:100739349%09red/ssc:100738292%09red/ssc:396610%09red/ssc:100626032%09red/ssc:100621202%09red/ssc:654405%09red/ssc:100621789%09red
Progesterone-mediated oocyte maturation	KEGG PATHWAY	ssc04914	11	88	0.000706616	0.00950579	ADCY3|CDC27|CPEB4|PIK3CB|CPEB1|CPEB3|PDE3B|AURKA|PIK3CA|MAPK8|CPEB2	http://www.genome.jp/kegg-bin/show_pathway?ssc04914/ssc:100462674%09red/ssc:574063%09red/ssc:396610%09red/ssc:100622559%09red/ssc:100517185%09red/ssc:100152117%09red/ssc:100514402%09red/ssc:100516060%09red/ssc:100521758%09red/ssc:100621789%09red/ssc:100048944%09red
cGMP-PKG signaling pathway	KEGG PATHWAY	ssc04022	16	167	0.000759081	0.0100646	IRS2|CALM3|ATP2A2|ADCY3|CACNA1C|PRKCE|MYLK|CREB1|PDE3B|CREB3L2|ADRB1|PPP1R12A|MEF2D|ITPR1|ATP2B4|GNAQ	http://www.genome.jp/kegg-bin/show_pathway?ssc04022/ssc:100520468%09red/ssc:100623420%09red/ssc:110255858%09red/ssc:100524932%09red/ssc:397190%09red/ssc:396838%09red/ssc:100518733%09red/ssc:100736562%09red/ssc:397355%09red/ssc:396875%09red/ssc:100516060%09red/ssc:396848%09red/ssc:654405%09red/ssc:100514402%09red/ssc:397454%09red/ssc:100156714%09red
Fc gamma R-mediated phagocytosis	KEGG PATHWAY	ssc04666	11	89	0.000769254	0.0101267	SPHK2|PLD1|PRKCE|WASL|ARPC2|PIK3CB|RPS6KB1|PIP5K1C|CFL2|PIK3CA|CDC42	http://www.genome.jp/kegg-bin/show_pathway?ssc04666/ssc:100127158%09red/ssc:100622559%09red/ssc:100519446%09red/ssc:100524932%09red/ssc:100153175%09red/ssc:100738292%09red/ssc:780428%09red/ssc:100525017%09red/ssc:100621789%09red/ssc:497233%09red/ssc:100521362%09red
GnRH signaling pathway	KEGG PATHWAY	ssc04912	11	89	0.000769254	0.0101267	GNAQ|CALM3|ADCY3|PLD1|CACNA1C|NRAS|CAMK2A|MAP2K4|MAPK8|ITPR1|CDC42	http://www.genome.jp/kegg-bin/show_pathway?ssc04912/ssc:100520100%09red/ssc:100519446%09red/ssc:396610%09red/ssc:100739349%09red/ssc:396838%09red/ssc:780428%09red/ssc:100518733%09red/ssc:100514402%09red/ssc:654405%09red/ssc:397454%09red/ssc:100626014%09red
Insulin signaling pathway	KEGG PATHWAY	ssc04910	14	135	0.000787564	0.0102942	PPP1R3D|PRKAB2|CALM3|NRAS|PIK3CB|RPS6KB1|PRKAA2|IRS2|PDE3B|PRKAR2B|PRKAR1B|PIK3CA|MAPK8|TSC1	http://www.genome.jp/kegg-bin/show_pathway?ssc04910/ssc:100127158%09red/ssc:100622559%09red/ssc:396610%09red/ssc:100739349%09red/ssc:110262251%09red/ssc:397504%09red/ssc:396838%09red/ssc:100522128%09red/ssc:100521997%09red/ssc:100157793%09red/ssc:100516060%09red/ssc:100621789%09red/ssc:110255858%09red/ssc:100154726%09red
Long-term potentiation	KEGG PATHWAY	ssc04720	9	64	0.00100568	0.0126517	GRIA1|CALM3|CACNA1C|NRAS|RAP1B|RAP1A|CAMK2A|ITPR1|GNAQ	http://www.genome.jp/kegg-bin/show_pathway?ssc04720/ssc:100623647%09red/ssc:100518733%09red/ssc:396838%09red/ssc:100153199%09red/ssc:100739349%09red/ssc:100152555%09red/ssc:654405%09red/ssc:397454%09red/ssc:100626014%09red
Hippo signaling pathway - multiple species	KEGG PATHWAY	ssc04392	6	28	0.00106302	0.0131486	DCHS2|WWC1|RASSF2|LATS2|NF2|TEAD1	http://www.genome.jp/kegg-bin/show_pathway?ssc04392/ssc:100520699%09red/ssc:100216478%09red/ssc:100513827%09red/ssc:100157105%09red/ssc:100626442%09red/ssc:100415907%09red
Focal adhesion	KEGG PATHWAY	ssc04510	17	194	0.00131076	0.0154855	ITGA8|ITGA6|PIK3CA|PIK3CB|MYLK|VCL|ITGA5|RAP1A|RAP1B|PTEN|COL1A2|PPP1R12A|ITGAV|PPP1R12C|MAPK8|IBSP|CDC42	http://www.genome.jp/kegg-bin/show_pathway?ssc04510/ssc:100512676%09red/ssc:100626716%09red/ssc:100626700%09red/ssc:100156264%09red/ssc:396610%09red/ssc:100153199%09red/ssc:397190%09red/ssc:100622559%09red/ssc:397285%09red/ssc:780428%09red/ssc:100158200%09red/ssc:397137%09red/ssc:100152555%09red/ssc:100621789%09red/ssc:100155091%09red/ssc:396974%09red/ssc:396848%09red
Calcium signaling pathway	KEGG PATHWAY	ssc04020	17	196	0.00145161	0.0167161	CACNA1H|CACNA1I|GNAQ|CALM3|ATP2A2|SPHK2|CHRM5|CACNA1C|ASPH|CHRM2|ADCY3|MYLK|ADRB1|ITPR1|ATP2B4|CAMK2A|TPCN1	http://www.genome.jp/kegg-bin/show_pathway?ssc04020/ssc:100623420%09red/ssc:100526167%09red/ssc:110259950%09red/ssc:397498%09red/ssc:396848%09red/ssc:100514402%09red/ssc:396838%09red/ssc:100738292%09red/ssc:100518733%09red/ssc:397355%09red/ssc:100155818%09red/ssc:106504056%09red/ssc:654405%09red/ssc:396875%09red/ssc:397454%09red/ssc:100626014%09red/ssc:100154640%09red
Phosphatidylinositol signaling system	KEGG PATHWAY	ssc04070	11	97	0.00145575	0.0167161	CALM3|PIKFYVE|PIP5K1C|PIK3CA|PIK3CB|PPIP5K2|PTEN|IMPA2|SYNJ1|ITPR1|PIP4K2C	http://www.genome.jp/kegg-bin/show_pathway?ssc04070/ssc:100622559%09red/ssc:100621789%09red/ssc:100525664%09red/ssc:100156264%09red/ssc:396838%09red/ssc:100623875%09red/ssc:100520306%09red/ssc:100521692%09red/ssc:397454%09red/ssc:100521362%09red/ssc:100625306%09red
Oocyte meiosis	KEGG PATHWAY	ssc04114	12	115	0.00173311	0.0191265	YWHAZ|CALM3|ADCY3|CDC27|CPEB4|CPEB1|CAMK2A|CPEB3|CPEB2|CCNE2|AURKA|ITPR1	http://www.genome.jp/kegg-bin/show_pathway?ssc04114/ssc:100462674%09red/ssc:574063%09red/ssc:780440%09red/ssc:100512048%09red/ssc:396838%09red/ssc:100517185%09red/ssc:100152117%09red/ssc:100514402%09red/ssc:100626014%09red/ssc:100521758%09red/ssc:397454%09red/ssc:100048944%09red
Oxytocin signaling pathway	KEGG PATHWAY	ssc04921	14	148	0.00176452	0.0193572	KCNJ3|ITPR1|PRKAB2|CALM3|ADCY3|CACNA1C|NRAS|MYLK|CAMK2A|PRKAA2|PPP1R12A|PPP1R12C|CACNA2D1|GNAQ	http://www.genome.jp/kegg-bin/show_pathway?ssc04921/ssc:100626700%09red/ssc:100518733%09red/ssc:396838%09red/ssc:397504%09red/ssc:397190%09red/ssc:397377%09red/ssc:100514402%09red/ssc:396848%09red/ssc:100157793%09red/ssc:100739349%09red/ssc:654405%09red/ssc:396586%09red/ssc:397454%09red/ssc:100626014%09red
Ubiquitin mediated proteolysis	KEGG PATHWAY	ssc04120	13	134	0.00206687	0.0219553	SMURF1|WWP2|PIAS4|UBE2Z|CDC27|NEDD4L|HERC3|HERC2|UBE2G1|TRIP12|CUL3|UBE2W|FBXW7	http://www.genome.jp/kegg-bin/show_pathway?ssc04120/ssc:100620112%09red/ssc:100626361%09red/ssc:100517903%09red/ssc:100522828%09red/ssc:100152196%09red/ssc:100512083%09red/ssc:100517185%09red/ssc:100511787%09red/ssc:100523993%09red/ssc:100624971%09red/ssc:100737018%09red/ssc:100622166%09red/ssc:100621443%09red
Fluid shear stress and atherosclerosis	KEGG PATHWAY	ssc05418	13	134	0.00206687	0.0219553	CALM3|PIK3CA|PIK3CB|PRKAA2|ITGAV|BMPR1A|BMPR2|KLF2|PIAS4|MAP2K4|MAPK8|DUSP1|SDC2	http://www.genome.jp/kegg-bin/show_pathway?ssc05418/ssc:100127483%09red/ssc:100622559%09red/ssc:100520100%09red/ssc:396610%09red/ssc:397504%09red/ssc:396838%09red/ssc:100169652%09red/ssc:100522469%09red/ssc:100174959%09red/ssc:100624971%09red/ssc:100152754%09red/ssc:100621789%09red/ssc:397285%09red
PI3K-Akt signaling pathway	KEGG PATHWAY	ssc04151	24	335	0.00208912	0.0221278	ITGA8|RPS6KB1|PRKAA2|ITGA6|IBSP|PIK3AP1|TSC1|YWHAZ|BCL2L11|CCNE2|PIK3CA|PIK3CB|NRAS|DDIT4|RBL2|CHRM2|CREB1|ITGA5|FASLG|PHLPP2|ITGAV|CREB3L2|PTEN|COL1A2	http://www.genome.jp/kegg-bin/show_pathway?ssc04151/ssc:100127158%09red/ssc:100622559%09red/ssc:100626716%09red/ssc:100736562%09red/ssc:100153821%09red/ssc:397498%09red/ssc:100156264%09red/ssc:396726%09red/ssc:100621789%09red/ssc:100155091%09red/ssc:397285%09red/ssc:100520468%09red/ssc:100512676%09red/ssc:100158200%09red/ssc:100512048%09red/ssc:100739349%09red/ssc:100627715%09red/ssc:100154726%09…
Signaling pathways regulating pluripotency of stem cells	KEGG PATHWAY	ssc04550	13	135	0.00219495	0.0226627	ZFHX3|PCGF3|BMPR1A|PIK3CA|PIK3CB|NRAS|REST|TBX3|KLF4|BMPR2|HAND1|FZD10|JARID2	http://www.genome.jp/kegg-bin/show_pathway?ssc04550/ssc:100519194%09red/ssc:100127483%09red/ssc:100622559%09red/ssc:541594%09red/ssc:100524569%09red/ssc:100739349%09red/ssc:100513214%09red/ssc:100520754%09red/ssc:100152741%09red/ssc:100169652%09red/ssc:595111%09red/ssc:100511782%09red/ssc:100621789%09red
Cellular senescence	KEGG PATHWAY	ssc04218	14	154	0.00247561	0.0249471	TGFB2|LIN54|E2F3|CALM3|RBL2|CCNE2|PIK3CA|PIK3CB|NRAS|HIPK3|PTEN|HIPK1|ITPR1|TSC1	http://www.genome.jp/kegg-bin/show_pathway?ssc04218/ssc:100622559%09red/ssc:100156264%09red/ssc:100739349%09red/ssc:100512048%09red/ssc:396838%09red/ssc:397084%09red/ssc:100511027%09red/ssc:100515770%09red/ssc:100154726%09red/ssc:100156877%09red/ssc:100621789%09red/ssc:100627715%09red/ssc:397454%09red/ssc:100154407%09red
Arrhythmogenic right ventricular cardiomyopathy (ARVC)	KEGG PATHWAY	ssc05412	9	75	0.00271189	0.0267273	ITGA8|ATP2A2|ITGA6|CACNA1C|DSC2|ITGA5|ITGAV|DAG1|CACNA2D1	http://www.genome.jp/kegg-bin/show_pathway?ssc05412/ssc:100512676%09red/ssc:100620392%09red/ssc:100518733%09red/ssc:100623651%09red/ssc:100158200%09red/ssc:397377%09red/ssc:396875%09red/ssc:100155091%09red/ssc:397285%09red
Longevity regulating pathway - multiple species	KEGG PATHWAY	ssc04213	8	61	0.00280733	0.0275942	PRKAB2|ADCY3|RPS6KB1|PIK3CB|NRAS|PRKAA2|IRS2|PIK3CA	http://www.genome.jp/kegg-bin/show_pathway?ssc04213/ssc:100127158%09red/ssc:100622559%09red/ssc:397504%09red/ssc:100739349%09red/ssc:100514402%09red/ssc:100157793%09red/ssc:100621789%09red/ssc:110255858%09red
Endocrine resistance	KEGG PATHWAY	ssc01522	10	91	0.00290184	0.0282221	NCOA3|E2F3|ADCY3|RPS6KB1|PIK3CB|NRAS|NOTCH1|SP1|PIK3CA|MAPK8	http://www.genome.jp/kegg-bin/show_pathway?ssc01522/ssc:100127158%09red/ssc:100622559%09red/ssc:396610%09red/ssc:100739349%09red/ssc:110258061%09red/ssc:100514402%09red/ssc:100135659%09red/ssc:396575%09red/ssc:100621789%09red/ssc:100154407%09red
MAPK signaling pathway	KEGG PATHWAY	ssc04010	21	286	0.00293927	0.0283698	CACNA1H|CACNA1I|TGFB2|DUSP6|RPS6KA4|NF1|NLK|CACNA1C|NRAS|RAP1B|RAP1A|MAP4K2|FASLG|ELK4|MAP2K4|DUSP5|MAPK8|CACNA2D1|DUSP1|DUSP10|CDC42	http://www.genome.jp/kegg-bin/show_pathway?ssc04010/ssc:100517416%09red/ssc:100626270%09red/ssc:100520100%09red/ssc:100522469%09red/ssc:100526136%09red/ssc:396610%09red/ssc:100622968%09red/ssc:100153199%09red/ssc:100739349%09red/ssc:110259950%09red/ssc:397084%09red/ssc:397377%09red/ssc:780428%09red/ssc:100518733%09red/ssc:100157144%09red/ssc:396726%09red/ssc:100523716%09red/ssc:100152555%09red/ss…
Synaptic vesicle cycle	KEGG PATHWAY	ssc04721	9	76	0.00294072	0.0283698	CPLX2|SLC6A1|SYT1|SLC17A6|NSF|SLC32A1|CPLX1|ATP6V1B2|SLC1A1	http://www.genome.jp/kegg-bin/show_pathway?ssc04721/ssc:106504095%09red/ssc:100156668%09red/ssc:100517013%09red/ssc:100624659%09red/ssc:110259396%09red/ssc:397003%09red/ssc:100624856%09red/ssc:100513599%09red/ssc:100519886%09red
EGFR tyrosine kinase inhibitor resistance	KEGG PATHWAY	ssc01521	9	78	0.00344395	0.0318955	BCL2L11|NRAS|PIK3CB|RPS6KB1|PTEN|NF1|PIK3CA|NRG1|AXL	http://www.genome.jp/kegg-bin/show_pathway?ssc01521/ssc:100127158%09red/ssc:100622559%09red/ssc:102164569%09red/ssc:100156264%09red/ssc:100526136%09red/ssc:100739349%09red/ssc:396632%09red/ssc:100144875%09red/ssc:100621789%09red
Adrenergic signaling in cardiomyocytes	KEGG PATHWAY	ssc04261	13	143	0.00347273	0.0320012	GNAQ|SLC9A1|ATP2A2|ADCY3|ACTC1|CACNA1C|CAMK2A|CREB1|CREB3L2|ADRB1|CACNA2D1|ATP2B4|CALM3	http://www.genome.jp/kegg-bin/show_pathway?ssc04261/ssc:100520468%09red/ssc:100623420%09red/ssc:100518733%09red/ssc:396838%09red/ssc:397377%09red/ssc:397458%09red/ssc:100736562%09red/ssc:397355%09red/ssc:396875%09red/ssc:100152267%09red/ssc:654405%09red/ssc:100514402%09red/ssc:100626014%09red
Human cytomegalovirus infection	KEGG PATHWAY	ssc05163	17	215	0.00354956	0.0326276	GNAQ|E2F3|CALM3|ADCY3|PTGER4|NRAS|PIK3CB|RPS6KB1|ITGAV|BAK1|CREB3L2|FASLG|CREB1|SP1|PIK3CA|ITPR1|TSC1	http://www.genome.jp/kegg-bin/show_pathway?ssc05163/ssc:100520468%09red/ssc:100127158%09red/ssc:100622559%09red/ssc:100739349%09red/ssc:396838%09red/ssc:396726%09red/ssc:397285%09red/ssc:397543%09red/ssc:100736562%09red/ssc:100514402%09red/ssc:100154726%09red/ssc:396575%09red/ssc:654405%09red/ssc:100621789%09red/ssc:397454%09red/ssc:100154407%09red/ssc:100625072%09red
Acute myeloid leukemia	KEGG PATHWAY	ssc05221	8	64	0.00366661	0.0333207	CEBPA|RPS6KB1|PIK3CB|NRAS|PER2|RUNX1T1|PIK3CA|DUSP6	http://www.genome.jp/kegg-bin/show_pathway?ssc05221/ssc:100127158%09red/ssc:100154609%09red/ssc:100155449%09red/ssc:100622968%09red/ssc:100739349%09red/ssc:100622559%09red/ssc:100621789%09red/ssc:397307%09red
Viral carcinogenesis	KEGG PATHWAY	ssc05203	15	183	0.00438638	0.0375599	YWHAZ|TRAF3|DDX3X|RBL2|CCNE2|PIK3CA|RBPJ|NRAS|KAT2B|CREB1|BAK1|CREB3L2|EGR2|PIK3CB|CDC42	http://www.genome.jp/kegg-bin/show_pathway?ssc05203/ssc:100520468%09red/ssc:397543%09red/ssc:100622559%09red/ssc:100518262%09red/ssc:100038004%09red/ssc:100156979%09red/ssc:100512048%09red/ssc:100739349%09red/ssc:780428%09red/ssc:100626923%09red/ssc:100736562%09red/ssc:100621789%09red/ssc:100515940%09red/ssc:780440%09red/ssc:100627715%09red
Human T-cell leukemia virus 1 infection	KEGG PATHWAY	ssc05166	17	220	0.00439839	0.0375599	TGFB2|E2F3|NFYB|CDC27|PIK3CA|PIK3CB|CCNE2|NRAS|KAT2B|CREB1|CREB3L2|PTEN|ELK4|MAP2K4|EGR2|MAPK8|ADCY3	http://www.genome.jp/kegg-bin/show_pathway?ssc05166/ssc:100520468%09red/ssc:100622559%09red/ssc:100520100%09red/ssc:100038004%09red/ssc:100156264%09red/ssc:396610%09red/ssc:100512048%09red/ssc:100739349%09red/ssc:397084%09red/ssc:100517185%09red/ssc:100626923%09red/ssc:100736562%09red/ssc:100514402%09red/ssc:100157587%09red/ssc:100621789%09red/ssc:100626141%09red/ssc:100154407%09red
Inflammatory mediator regulation of TRP channels	KEGG PATHWAY	ssc04750	10	98	0.00470338	0.0387373	CALM3|ADCY3|PTGER4|PIK3CA|PIK3CB|PRKCE|CAMK2A|MAPK8|ITPR1|GNAQ	http://www.genome.jp/kegg-bin/show_pathway?ssc04750/ssc:100622559%09red/ssc:100524932%09red/ssc:396838%09red/ssc:396610%09red/ssc:100514402%09red/ssc:654405%09red/ssc:100621789%09red/ssc:397454%09red/ssc:100626014%09red/ssc:100625072%09red
ErbB signaling pathway	KEGG PATHWAY	ssc04012	9	84	0.00536757	0.0427501	RPS6KB1|PIK3CB|MAP2K4|NRAS|CAMK2A|PIK3CA|NRG1|MAPK8|ABL2	http://www.genome.jp/kegg-bin/show_pathway?ssc04012/ssc:100127158%09red/ssc:100622559%09red/ssc:100520100%09red/ssc:102164569%09red/ssc:100627019%09red/ssc:100739349%09red/ssc:396610%09red/ssc:100621789%09red/ssc:100626014%09red
ECM-receptor interaction	KEGG PATHWAY	ssc04512	9	84	0.00536757	0.0427501	ITGA8|ITGA6|ITGA5|ITGAV|NPNT|FREM2|COL1A2|DAG1|IBSP	http://www.genome.jp/kegg-bin/show_pathway?ssc04512/ssc:100512676%09red/ssc:100626716%09red/ssc:100620392%09red/ssc:100158200%09red/ssc:397137%09red/ssc:100624725%09red/ssc:106508661%09red/ssc:100155091%09red/ssc:397285%09red
Thyroid hormone signaling pathway	KEGG PATHWAY	ssc04919	11	117	0.00547962	0.0431812	NCOA3|NCOA1|SLC9A1|ATP2A2|PIK3CA|PIK3CB|NRAS|KAT2B|ITGAV|NOTCH1|SLC16A10	http://www.genome.jp/kegg-bin/show_pathway?ssc04919/ssc:100622559%09red/ssc:100513770%09red/ssc:397458%09red/ssc:574068%09red/ssc:100739349%09red/ssc:110258061%09red/ssc:100626923%09red/ssc:100135659%09red/ssc:396875%09red/ssc:100621789%09red/ssc:397285%09red
Neurotrophin signaling pathway	KEGG PATHWAY	ssc04722	11	117	0.00547962	0.0431812	CAMK2A|CALM3|PIK3CA|PIK3CB|NRAS|RAP1B|RAP1A|FRS2|FASLG|MAPK8|CDC42	http://www.genome.jp/kegg-bin/show_pathway?ssc04722/ssc:100622559%09red/ssc:100517823%09red/ssc:396610%09red/ssc:100739349%09red/ssc:100153199%09red/ssc:396838%09red/ssc:396726%09red/ssc:780428%09red/ssc:100152555%09red/ssc:100621789%09red/ssc:100626014%09red
Renin secretion	KEGG PATHWAY	ssc04924	8	69	0.00553472	0.0431812	CALM3|PTGER4|CACNA1C|CREB1|PDE3B|ADRB1|ITPR1|GNAQ	http://www.genome.jp/kegg-bin/show_pathway?ssc04924/ssc:100518733%09red/ssc:396838%09red/ssc:100736562%09red/ssc:397355%09red/ssc:100516060%09red/ssc:654405%09red/ssc:397454%09red/ssc:100625072%09red
Regulation of lipolysis in adipocytes	KEGG PATHWAY	ssc04923	7	55	0.00587426	0.0441888	ADCY3|PIK3CA|PIK3CB|MGLL|IRS2|PDE3B|ADRB1	http://www.genome.jp/kegg-bin/show_pathway?ssc04923/ssc:100233193%09red/ssc:100622559%09red/ssc:100514402%09red/ssc:397355%09red/ssc:100516060%09red/ssc:100621789%09red/ssc:110255858%09red
GABAergic synapse	KEGG PATHWAY	ssc04727	9	87	0.00659757	0.0479173	SLC6A1|SLC38A2|TRAK2|SLC32A1|CACNA1C|NSF|GLUL|ADCY3|GABRA3	http://www.genome.jp/kegg-bin/show_pathway?ssc04727/ssc:100511477%09red/ssc:100517926%09red/ssc:100156668%09red/ssc:100517013%09red/ssc:100518733%09red/ssc:100514402%09red/ssc:100624659%09red/ssc:396944%09red/ssc:100525644%09red
Gastric acid secretion	KEGG PATHWAY	ssc04971	8	72	0.00695967	0.0497158	SLC9A1|CALM3|ADCY3|MYLK|KCNK10|CAMK2A|ITPR1|GNAQ	http://www.genome.jp/kegg-bin/show_pathway?ssc04971/ssc:396838%09red/ssc:397458%09red/ssc:100514402%09red/ssc:396848%09red/ssc:100155276%09red/ssc:654405%09red/ssc:397454%09red/ssc:100626014%09red
Inositol phosphate metabolism	KEGG PATHWAY	ssc00562	8	72	0.00695967	0.0497158	PIKFYVE|PIP5K1C|PIK3CA|PIK3CB|PTEN|IMPA2|SYNJ1|PIP4K2C	http://www.genome.jp/kegg-bin/show_pathway?ssc00562/ssc:100623875%09red/ssc:100525664%09red/ssc:100156264%09red/ssc:100622559%09red/ssc:100520306%09red/ssc:100521692%09red/ssc:100621789%09red/ssc:100521362%09red

## Sheet: miR-17-5p
Supplementary Table S3 List of the KEGG pathway enriched for the predicted targets of miR-17-5p
#Term	Database	ID	Input number	Background number	P-Value	Corrected P-Value	Input	Hyperlink
MAPK signaling pathway	KEGG PATHWAY	ssc04010	41	286	6.88e-09	7.49e-07	PDGFRA|DUSP8|PPP3R1|ERBB3|MKNK2|HSPA8|EGFR|AKT3|RAPGEF2|CRK|FLT1|SOS1|MAP3K8|PPM1A|MAP3K2|MAP3K3|MAP3K1|MAP3K5|MAPK1|TAOK2|DUSP2|TGFBR2|VEGFA|IL1RAP|FGF5|FGF4|TAOK1|RASA2|TAOK3|RPS6KA1|RPS6KA2|RPS6KA3|RPS6KA4|RPS6KA6|RASGRF2|CSF1|MAP3K11|MAP3K12|EREG|ELK4|PRKACB	http://www.genome.jp/kegg-bin/show_pathway?ssc04010/ssc:100511890%09red/ssc:100515363%09red/ssc:100513811%09red/ssc:100522174%09red/ssc:100623628%09red/ssc:110259213%09red/ssc:396617%09red/ssc:100620969%09red/ssc:100192444%09red/ssc:100628318%09red/ssc:100515286%09red/ssc:100738389%09red/ssc:100513084%09red/ssc:100622769%09red/ssc:100517077%09red/ssc:100736741%09red/ssc:100622812%09red/ssc:100038…
PI3K-Akt signaling pathway	KEGG PATHWAY	ssc04151	41	335	3.38e-07	1.82e-05	PDGFRA|CDKN1A|STK11|ITGA4|PHLPP2|AKT3|MCL1|FLT1|BCL2L11|THBS2|MAPK1|OSM|PIK3R1|JAK1|ERBB3|LAMA3|RBL2|ITGB6|GNB5|ITGB8|CREB5|PKN2|PPP2R2A|CHRM2|CREB1|COL4A3|COL4A1|EIF4E|FGF5|FGF4|SOS1|CCND1|PPP2CA|CCND2|CSF1|CASP9|PTEN|EREG|TLR4|VEGFA|EGFR	http://www.genome.jp/kegg-bin/show_pathway?ssc04151/ssc:100152215%09red/ssc:100512213%09red/ssc:100513811%09red/ssc:100521477%09red/ssc:397090%09red/ssc:397656%09red/ssc:100736562%09red/ssc:100515635%09red/ssc:397498%09red/ssc:100620969%09red/ssc:100037276%09red/ssc:397202%09red/ssc:100513084%09red/ssc:100623707%09red/ssc:100156264%09red/ssc:100038030%09red/ssc:397162%09red/ssc:100525045%09red/ss…
Endocytosis	KEGG PATHWAY	ssc04144	33	238	3.93e-07	1.98e-05	TSG101|PDGFRA|HSPA8|EGFR|ZFYVE9|DNM2|IQSEC1|DAB2|IQSEC2|AP2B1|SMURF1|ARAP2|EEA1|ZFYVE16|PARD6B|RAB22A|RAB10|TGFBR2|RAB5B|ACAP2|LDLR|SNX12|RAB11FIP1|VPS26A|RAB11FIP5|RAB11FIP4|KIF5A|PSD|NEDD4L|GIT2|WIPF2|GBF1|LDLRAP1	http://www.genome.jp/kegg-bin/show_pathway?ssc04144/ssc:100511890%09red/ssc:100622538%09red/ssc:100520058%09red/ssc:100526104%09red/ssc:100155023%09red/ssc:100627914%09red/ssc:100625212%09red/ssc:100519746%09red/ssc:100511806%09red/ssc:100038019%09red/ssc:100524238%09red/ssc:100157049%09red/ssc:100620457%09red/ssc:100622743%09red/ssc:396801%09red/ssc:100512083%09red/ssc:100144535%09red/ssc:100627…
TGF-beta signaling pathway	KEGG PATHWAY	ssc04350	19	92	7.35e-07	3.18e-05	SMURF1|TGFBR2|E2F5|RBL1|ACVR1B|PPP2CA|SMAD5|SMAD6|SMAD7|ZFYVE16|SMAD1|BMP2|ZFYVE9|BAMBI|MAPK1|BMPR2|NBL1|RGMB|RGMA	http://www.genome.jp/kegg-bin/show_pathway?ssc04350/ssc:100127483%09red/ssc:100157103%09red/ssc:100152069%09red/ssc:100624262%09red/ssc:100737299%09red/ssc:397656%09red/ssc:100623582%09red/ssc:100521305%09red/ssc:100511806%09red/ssc:100038019%09red/ssc:449001%09red/ssc:100156429%09red/ssc:100157957%09red/ssc:100153296%09red/ssc:397016%09red/ssc:100153927%09red/ssc:100517164%09red/ssc:100152462%09…
Circadian rhythm	KEGG PATHWAY	ssc04710	11	30	1.69e-06	6.67e-05	FBXW11|CREB1|CLOCK|BHLHE41|FBXL3|RORC|RORB|RORA|NPAS2|PER1|CRY2	http://www.genome.jp/kegg-bin/show_pathway?ssc04710/ssc:100622477%09red/ssc:100739111%09red/ssc:100523218%09red/ssc:100620648%09red/ssc:100517750%09red/ssc:100628097%09red/ssc:100626912%09red/ssc:100521893%09red/ssc:100736562%09red/ssc:100156637%09red/ssc:100152980%09red
Focal adhesion	KEGG PATHWAY	ssc04510	27	194	4.08e-06	0.000139362	PDGFRA|CCND2|THBS2|ITGA4|XIAP|AKT3|RAPGEF1|CRK|FLT1|FYN|MAPK1|PIK3R1|LAMA3|ITGB6|ITGB8|COL4A3|COL4A1|VASP|SOS1|CCND1|VAV2|ROCK2|PTEN|ARHGAP35|VEGFA|EGFR|PAK3	http://www.genome.jp/kegg-bin/show_pathway?ssc04510/ssc:791125%09red/ssc:100513811%09red/ssc:100521477%09red/ssc:110261011%09red/ssc:100037276%09red/ssc:100511735%09red/ssc:100623707%09red/ssc:100156264%09red/ssc:100037300%09red/ssc:397162%09red/ssc:100153927%09red/ssc:396763%09red/ssc:100515336%09red/ssc:100153940%09red/ssc:100627123%09red/ssc:397070%09red/ssc:100624533%09red/ssc:100511642%09red…
Autophagy - animal	KEGG PATHWAY	ssc04140	21	128	5.09e-06	0.000169625	RRAGD|ULK1|BECN1|LAMP1|PPP2CA|ATG16L1|TP53INP2|HIF1A|STK11|PTEN|AKT3|ATG14|ATG7|PIK3R1|PRKACB|ATG2A|MAPK1|EIF2S1|ATG2B|MTMR3|RB1CC1	http://www.genome.jp/kegg-bin/show_pathway?ssc04140/ssc:100155666%09red/ssc:100462746%09red/ssc:100462717%09red/ssc:100623707%09red/ssc:100513811%09red/ssc:100156264%09red/ssc:100155472%09red/ssc:100623628%09red/ssc:100157292%09red/ssc:100151990%09red/ssc:100462749%09red/ssc:733576%09red/ssc:100622699%09red/ssc:100153927%09red/ssc:396696%09red/ssc:100152247%09red/ssc:494565%09red/ssc:100462716%09…
Endocrine resistance	KEGG PATHWAY	ssc01522	16	91	3.15e-05	0.000696461	NCOA3|E2F3|E2F2|E2F1|ESR1|CCND1|CDKN1A|EGFR|RB1|AKT3|MAPK1|SOS1|PIK3R1|PRKACB|MMP2|NCOR1	http://www.genome.jp/kegg-bin/show_pathway?ssc01522/ssc:100153846%09red/ssc:397391%09red/ssc:110261113%09red/ssc:100623707%09red/ssc:100628075%09red/ssc:397435%09red/ssc:397070%09red/ssc:100154407%09red/ssc:100151828%09red/ssc:100135659%09red/ssc:100738589%09red/ssc:100152215%09red/ssc:100153927%09red/ssc:100520187%09red/ssc:100623628%09red/ssc:100513811%09red
FoxO signaling pathway	KEGG PATHWAY	ssc04068	19	130	5.82e-05	0.00115795	TGFBR2|SLC2A4|BCL2L11|SOS1|RBL2|CCND1|S1PR1|CCND2|EGFR|STK11|AKT3|PTEN|CCNG2|MAPK1|PIK3R1|STAT3|BCL6|CDKN1A|SETD7	http://www.genome.jp/kegg-bin/show_pathway?ssc04068/ssc:100626704%09red/ssc:100627715%09red/ssc:100621202%09red/ssc:100623707%09red/ssc:100513811%09red/ssc:100156264%09red/ssc:397070%09red/ssc:100038019%09red/ssc:733648%09red/ssc:100156549%09red/ssc:396632%09red/ssc:100738589%09red/ssc:100523979%09red/ssc:100152215%09red/ssc:100153927%09red/ssc:397162%09red/ssc:100520187%09red/ssc:396754%09red/ss…
EGFR tyrosine kinase inhibitor resistance	KEGG PATHWAY	ssc01521	14	78	7.95e-05	0.00150376	ERBB3|PDGFRA|BCL2L11|SOS1|STAT3|EGFR|GAB1|PTEN|AKT3|VEGFA|PIK3R1|JAK1|EIF4E|MAPK1	http://www.genome.jp/kegg-bin/show_pathway?ssc01521/ssc:397202%09red/ssc:100623707%09red/ssc:100513811%09red/ssc:100156264%09red/ssc:100038030%09red/ssc:397157%09red/ssc:100627123%09red/ssc:733648%09red/ssc:397070%09red/ssc:396632%09red/ssc:100511026%09red/ssc:100153927%09red/ssc:100525045%09red/ssc:100520187%09red
Thyroid hormone signaling pathway	KEGG PATHWAY	ssc04919	17	117	0.00014919	0.00253686	PLCB1|ESR1|CCND1|THRB|MED17|NCOA3|KAT2B|HIF1A|CASP9|AKT3|MAPK1|ATP1A2|PIK3R1|PRKACB|THRA|MED12L|NCOR1	http://www.genome.jp/kegg-bin/show_pathway?ssc04919/ssc:100518913%09red/ssc:100513811%09red/ssc:100623707%09red/ssc:100628075%09red/ssc:397387%09red/ssc:100623628%09red/ssc:100516331%09red/ssc:100626923%09red/ssc:396828%09red/ssc:100135659%09red/ssc:100738589%09red/ssc:396696%09red/ssc:396776%09red/ssc:100153927%09red/ssc:100524586%09red/ssc:397435%09red/ssc:100152679%09red
Neurotrophin signaling pathway	KEGG PATHWAY	ssc04722	17	117	0.00014919	0.00253686	RPS6KA1|RPS6KA2|RPS6KA3|SOS1|RPS6KA6|MAP3K3|PSEN1|MAP3K1|FRS2|TP73|MAP3K5|AKT3|RAPGEF1|PIK3R1|CRK|MAPK1|GAB1	http://www.genome.jp/kegg-bin/show_pathway?ssc04722/ssc:100511735%09red/ssc:100515286%09red/ssc:102165390%09red/ssc:780411%09red/ssc:100623707%09red/ssc:100513811%09red/ssc:100522174%09red/ssc:100511026%09red/ssc:100522294%09red/ssc:100517823%09red/ssc:100153927%09red/ssc:100513491%09red/ssc:396617%09red/ssc:100520187%09red/ssc:100523972%09red/ssc:100192444%09red/ssc:100622769%09red
HIF-1 signaling pathway	KEGG PATHWAY	ssc04066	16	108	0.000189489	0.00309166	EGLN3|EGLN1|STAT3|TLR4|MKNK2|PFKFB3|EGFR|HIF1A|PFKP|AKT3|MAPK1|VEGFA|PIK3R1|EIF4E|CDKN1A|FLT1	http://www.genome.jp/kegg-bin/show_pathway?ssc04066/ssc:100153461%09red/ssc:100623707%09red/ssc:100513811%09red/ssc:397157%09red/ssc:399541%09red/ssc:100038030%09red/ssc:100152368%09red/ssc:100517077%09red/ssc:733648%09red/ssc:100516289%09red/ssc:397070%09red/ssc:100521394%09red/ssc:396696%09red/ssc:100152215%09red/ssc:100153927%09red/ssc:396763%09red
Rap1 signaling pathway	KEGG PATHWAY	ssc04015	24	211	0.000239315	0.00369516	PDGFRA|EGFR|DOCK4|RAPGEF4|RAPGEF5|AKT3|RAPGEF1|RAPGEF2|CRK|VASP|FLT1|PARD6B|TIAM1|MAPK1|PIK3R1|SIPA1L3|PLCB1|VEGFA|FGF5|FGF4|VAV2|CSF1|GRIN2B|PFN2	http://www.genome.jp/kegg-bin/show_pathway?ssc04015/ssc:100513811%09red/ssc:110261011%09red/ssc:100520706%09red/ssc:100524587%09red/ssc:100514291%09red/ssc:100192444%09red/ssc:100511735%09red/ssc:100513084%09red/ssc:100623707%09red/ssc:100626022%09red/ssc:100153927%09red/ssc:100518983%09red/ssc:100518595%09red/ssc:396763%09red/ssc:100152679%09red/ssc:100517409%09red/ssc:100627123%09red/ssc:100511…
Prolactin signaling pathway	KEGG PATHWAY	ssc04917	12	70	0.000366363	0.00539403	IRF1|SOCS6|STAT3|SOS1|ESR1|CCND1|CCND2|TNFSF11|AKT3|MAPK1|SOCS7|PIK3R1	http://www.genome.jp/kegg-bin/show_pathway?ssc04917/ssc:100514187%09red/ssc:100513811%09red/ssc:100623707%09red/ssc:100037976%09red/ssc:396611%09red/ssc:397435%09red/ssc:733648%09red/ssc:100738589%09red/ssc:100153927%09red/ssc:397162%09red/ssc:100520187%09red/ssc:100155619%09red
Cellular senescence	KEGG PATHWAY	ssc04218	19	154	0.000417434	0.00609514	TGFBR2|E2F5|FBXW11|E2F3|E2F2|E2F1|SQSTM1|CCND1|CDKN1A|CCND2|RB1|AKT3|PTEN|MAPK1|RBL2|PIK3R1|PPP3R1|LIN52|RBL1	http://www.genome.jp/kegg-bin/show_pathway?ssc04218/ssc:100627903%09red/ssc:100153846%09red/ssc:100154407%09red/ssc:110261113%09red/ssc:100623707%09red/ssc:100156264%09red/ssc:100152215%09red/ssc:100157325%09red/ssc:100627715%09red/ssc:100038019%09red/ssc:397162%09red/ssc:100151828%09red/ssc:100518718%09red/ssc:100738589%09red/ssc:100153927%09red/ssc:100523218%09red/ssc:100153296%09red/ssc:100513…
Insulin resistance	KEGG PATHWAY	ssc04931	15	109	0.000597367	0.00821634	RPS6KA1|RPS6KA2|RPS6KA3|STAT3|PPP1R3B|RPS6KA6|CREB5|SLC2A4|PPARGC1B|PTEN|AKT3|CREB1|PIK3R1|PPARA|MGEA5	http://www.genome.jp/kegg-bin/show_pathway?ssc04931/ssc:100515286%09red/ssc:396754%09red/ssc:397239%09red/ssc:100623707%09red/ssc:100513811%09red/ssc:100156264%09red/ssc:100522174%09red/ssc:733648%09red/ssc:100522294%09red/ssc:100736562%09red/ssc:100515931%09red/ssc:100515635%09red/ssc:100523972%09red/ssc:100329221%09red/ssc:100152585%09red
Ubiquitin mediated proteolysis	KEGG PATHWAY	ssc04120	17	134	0.000618518	0.00847832	SMURF1|UBE2B|FBXW11|CDC23|UBE2QL1|UBE3C|MAP3K1|TRIM37|NEDD4L|XIAP|UBE2Q2|UBR5|TRIM32|CUL3|UBE2J1|UBE2W|MID1	http://www.genome.jp/kegg-bin/show_pathway?ssc04120/ssc:100621770%09red/ssc:100524415%09red/ssc:100518586%09red/ssc:100523218%09red/ssc:100157625%09red/ssc:100152196%09red/ssc:100512083%09red/ssc:100737405%09red/ssc:100037300%09red/ssc:396617%09red/ssc:100511787%09red/ssc:100511906%09red/ssc:768104%09red/ssc:100515014%09red/ssc:106505457%09red/ssc:100513527%09red/ssc:100621443%09red
Hedgehog signaling pathway	KEGG PATHWAY	ssc04340	9	44	0.0006487	0.00880223	SMURF1|FBXW11|CSNK1A1|CCND1|CCND2|SPOPL|CSNK1G1|PRKACB|CUL3	http://www.genome.jp/kegg-bin/show_pathway?ssc04340/ssc:100523218%09red/ssc:100157196%09red/ssc:100156406%09red/ssc:100623628%09red/ssc:397162%09red/ssc:100511787%09red/ssc:100738589%09red/ssc:100514516%09red/ssc:100621443%09red
Signaling pathways regulating pluripotency of stem cells	KEGG PATHWAY	ssc04550	17	135	0.000667101	0.00896139	LIF|FZD3|STAT3|ACVR1B|SMAD5|SMAD1|REST|IL6ST|AKT3|TBX3|MAPK1|BMPR2|WNT9B|PIK3R1|JAK1|FZD4|NEUROG1	http://www.genome.jp/kegg-bin/show_pathway?ssc04550/ssc:100127483%09red/ssc:397202%09red/ssc:399503%09red/ssc:100624262%09red/ssc:100623707%09red/ssc:100511625%09red/ssc:100037294%09red/ssc:100152741%09red/ssc:100520754%09red/ssc:733648%09red/ssc:100738655%09red/ssc:100152462%09red/ssc:397016%09red/ssc:100153927%09red/ssc:100520319%09red/ssc:100153078%09red/ssc:100513811%09red
Ras signaling pathway	KEGG PATHWAY	ssc04014	24	229	0.000700938	0.00929204	PDGFRA|EGFR|GAB1|RAPGEF5|AKT3|ABL2|FLT1|RGL1|TIAM1|MAPK1|PIK3R1|RAB5B|GNB5|VEGFA|FGF5|FGF4|RASA2|RASGRF2|SOS1|CSF1|GRIN2B|SHOC2|PRKACB|PAK3	http://www.genome.jp/kegg-bin/show_pathway?ssc04014/ssc:100515363%09red/ssc:100513811%09red/ssc:100627019%09red/ssc:100623628%09red/ssc:100511026%09red/ssc:100524587%09red/ssc:100513084%09red/ssc:100623707%09red/ssc:100626022%09red/ssc:100153927%09red/ssc:100518983%09red/ssc:100518595%09red/ssc:396763%09red/ssc:100155918%09red/ssc:100627123%09red/ssc:100624533%09red/ssc:100520187%09red/ssc:100515…
Hippo signaling pathway	KEGG PATHWAY	ssc04390	18	150	0.000783907	0.0101255	TGFBR2|FZD3|FZD4|PARD6B|CCND1|SMAD7|PPP2R2A|TCF7L1|TP73|SMAD1|PPP2CA|FBXW11|BMPR2|WNT9B|CCND2|FRMD6|AJUBA|BMP2	http://www.genome.jp/kegg-bin/show_pathway?ssc04390/ssc:100626166%09red/ssc:100523899%09red/ssc:102165390%09red/ssc:100523218%09red/ssc:100521305%09red/ssc:397090%09red/ssc:100127483%09red/ssc:100738655%09red/ssc:100038019%09red/ssc:397162%09red/ssc:397656%09red/ssc:100157790%09red/ssc:100738589%09red/ssc:100157103%09red/ssc:397016%09red/ssc:100520319%09red/ssc:100153078%09red/ssc:100151957%09red
mTOR signaling pathway	KEGG PATHWAY	ssc04150	18	150	0.000783907	0.0101255	RPS6KA1|RPS6KA2|FZD3|FZD4|RPS6KA6|SESN2|RRAGD|STK11|RPS6KA3|PTEN|AKT3|SOS1|PIK3R1|EIF4E|MAPK1|LAMTOR1|ULK1|WNT9B	http://www.genome.jp/kegg-bin/show_pathway?ssc04150/ssc:100515286%09red/ssc:100520503%09red/ssc:100623707%09red/ssc:100513811%09red/ssc:100156264%09red/ssc:100522174%09red/ssc:100038030%09red/ssc:100522294%09red/ssc:100151990%09red/ssc:100523972%09red/ssc:100738655%09red/ssc:100620966%09red/ssc:100156654%09red/ssc:100153927%09red/ssc:100520319%09red/ssc:100520187%09red/ssc:100153078%09red/ssc:100…
Longevity regulating pathway	KEGG PATHWAY	ssc04211	13	89	0.000826639	0.0105757	ULK1|ADIPOR2|SESN2|SESN3|CREB5|STK11|CREB1|APPL1|AKT3|PIK3R1|PRKACB|EIF4E|RB1CC1	http://www.genome.jp/kegg-bin/show_pathway?ssc04211/ssc:100623707%09red/ssc:100513811%09red/ssc:100622699%09red/ssc:100038030%09red/ssc:100623628%09red/ssc:100151990%09red/ssc:100736562%09red/ssc:100526065%09red/ssc:100188978%09red/ssc:100620966%09red/ssc:404694%09red/ssc:100515635%09red/ssc:100512213%09red
Tight junction	KEGG PATHWAY	ssc04530	19	166	0.00095211	0.0116982	RAB8B|RAP2C|STK11|TIAM1|ARHGEF18|PPP2CA|MAP3K1|PPP2R2A|PARD6B|ROCK2|MAP3K5|NEDD4L|RUNX1|BVES|RAPGEF2|PRKACB|CCND1|VASP|MPDZ	http://www.genome.jp/kegg-bin/show_pathway?ssc04530/ssc:396617%09red/ssc:100622769%09red/ssc:100153972%09red/ssc:110261011%09red/ssc:100623628%09red/ssc:397445%09red/ssc:100512083%09red/ssc:100153106%09red/ssc:100511975%09red/ssc:397090%09red/ssc:397656%09red/ssc:100153161%09red/ssc:100524587%09red/ssc:100738589%09red/ssc:100511004%09red/ssc:100517409%09red/ssc:100512213%09red/ssc:100512633%09red…
p53 signaling pathway	KEGG PATHWAY	ssc04115	11	69	0.00108268	0.0129867	SESN2|SESN3|CCND1|BID|CCND2|TP73|CASP9|PTEN|CCNG2|RRM2|CDKN1A	http://www.genome.jp/kegg-bin/show_pathway?ssc04115/ssc:102165390%09red/ssc:100518913%09red/ssc:100156264%09red/ssc:100316853%09red/ssc:100152215%09red/ssc:100526065%09red/ssc:100620966%09red/ssc:100738589%09red/ssc:100523979%09red/ssc:397162%09red/ssc:594852%09red
ErbB signaling pathway	KEGG PATHWAY	ssc04012	12	84	0.00153213	0.017442	ERBB3|SOS1|CDKN1A|EGFR|GAB1|AKT3|EREG|PIK3R1|CRK|MAPK1|ABL2|PAK3	http://www.genome.jp/kegg-bin/show_pathway?ssc04012/ssc:100623707%09red/ssc:100513811%09red/ssc:397070%09red/ssc:100627019%09red/ssc:100152215%09red/ssc:100511026%09red/ssc:100525045%09red/ssc:100153927%09red/ssc:100624533%09red/ssc:100520187%09red/ssc:100620969%09red/ssc:100192444%09red
AMPK signaling pathway	KEGG PATHWAY	ssc04152	15	121	0.0015518	0.0175176	ULK1|ADIPOR2|CCND1|CREB5|SLC2A4|PPP2R2A|CREB1|SCD5|STK11|PPP2CA|AKT3|PIK3R1|RAB10|PFKP|PFKFB3	http://www.genome.jp/kegg-bin/show_pathway?ssc04152/ssc:100512213%09red/ssc:100623707%09red/ssc:100513811%09red/ssc:100526104%09red/ssc:397090%09red/ssc:100151990%09red/ssc:100516289%09red/ssc:397656%09red/ssc:100736562%09red/ssc:404694%09red/ssc:100738589%09red/ssc:100521394%09red/ssc:100515635%09red/ssc:396754%09red/ssc:100135661%09red
Phosphatidylinositol signaling system	KEGG PATHWAY	ssc04070	13	97	0.00167131	0.0186644	OCRL|PLCB1|IPMK|PIKFYVE|PIP4K2A|DGKQ|PTEN|DGKH|ITPKB|IP6K1|PIK3R1|MTMR3|PIP4K2C	http://www.genome.jp/kegg-bin/show_pathway?ssc04070/ssc:100623323%09red/ssc:100152679%09red/ssc:100623707%09red/ssc:100156264%09red/ssc:102164283%09red/ssc:100622701%09red/ssc:100157292%09red/ssc:100524726%09red/ssc:100513565%09red/ssc:100520446%09red/ssc:100157742%09red/ssc:100520306%09red/ssc:100521692%09red
Gap junction	KEGG PATHWAY	ssc04540	12	85	0.00167655	0.0186644	PLCB1|PDGFRA|SOS1|GJA1|MAP3K2|GNA11|EGFR|DRD1|GUCY1A3|MAPK1|HTR2A|PRKACB	http://www.genome.jp/kegg-bin/show_pathway?ssc04540/ssc:100152679%09red/ssc:100621234%09red/ssc:733588%09red/ssc:100623628%09red/ssc:397070%09red/ssc:397432%09red/ssc:100627123%09red/ssc:100520187%09red/ssc:100144487%09red/ssc:100153927%09red/ssc:100518636%09red/ssc:553100%09red
Jak-STAT signaling pathway	KEGG PATHWAY	ssc04630	17	151	0.00201738	0.021973	PDGFRA|SOCS6|STAT3|SOS1|CCND1|IRF9|CCND2|EGFR|SOCS7|IL6ST|LIF|AKT3|OSM|MCL1|PIK3R1|JAK1|CDKN1A	http://www.genome.jp/kegg-bin/show_pathway?ssc04630/ssc:780415%09red/ssc:397202%09red/ssc:100514187%09red/ssc:399503%09red/ssc:100623707%09red/ssc:100513811%09red/ssc:397070%09red/ssc:100152038%09red/ssc:100152215%09red/ssc:100037294%09red/ssc:100627123%09red/ssc:733648%09red/ssc:100738589%09red/ssc:397648%09red/ssc:397162%09red/ssc:100520187%09red/ssc:100155619%09red
Mitophagy - animal	KEGG PATHWAY	ssc04137	10	64	0.00205367	0.022241	SQSTM1|ULK1|BECN1|E2F1|HIF1A|MFN2|MFN1|BNIP3L|TBC1D17|TBC1D15	http://www.genome.jp/kegg-bin/show_pathway?ssc04137/ssc:100153846%09red/ssc:100518718%09red/ssc:100152675%09red/ssc:100519431%09red/ssc:100151990%09red/ssc:733576%09red/ssc:100512354%09red/ssc:100157246%09red/ssc:396696%09red/ssc:100627612%09red
Wnt signaling pathway	KEGG PATHWAY	ssc04310	17	155	0.00258778	0.0265682	PLCB1|TBL1X|FZD3|FZD4|CSNK1A1|PPP3R1|CCND1|PSEN1|CCND2|TCF7L1|ROCK2|BAMBI|FBXW11|WNT9B|PRKACB|VANGL1|PPARD	http://www.genome.jp/kegg-bin/show_pathway?ssc04310/ssc:100627903%09red/ssc:100523899%09red/ssc:780411%09red/ssc:100152679%09red/ssc:100523218%09red/ssc:100738655%09red/ssc:100514516%09red/ssc:100623628%09red/ssc:397445%09red/ssc:102166569%09red/ssc:397162%09red/ssc:449001%09red/ssc:100157791%09red/ssc:397297%09red/ssc:100520319%09red/ssc:100153078%09red/ssc:100738589%09red
Relaxin signaling pathway	KEGG PATHWAY	ssc04926	15	129	0.0027258	0.0277803	TGFBR2|COL4A1|SOS1|PLCB1|GNB5|CREB5|EGFR|CREB1|AKT3|MAPK1|COL4A3|PIK3R1|PRKACB|VEGFA|MMP2	http://www.genome.jp/kegg-bin/show_pathway?ssc04926/ssc:397391%09red/ssc:100623707%09red/ssc:100513811%09red/ssc:397157%09red/ssc:100520187%09red/ssc:100623628%09red/ssc:397070%09red/ssc:100038019%09red/ssc:100153927%09red/ssc:100736562%09red/ssc:100515635%09red/ssc:100157949%09red/ssc:100515336%09red/ssc:100621504%09red/ssc:100152679%09red
cAMP signaling pathway	KEGG PATHWAY	ssc04024	21	212	0.00272978	0.0277803	RAPGEF4|ATP2B2|ORAI1|AKT3|CNGB3|VAV2|CREB1|HCN4|ROCK2|CHRM2|GRIN2B|TIAM1|MAPK1|ATP1A2|PIK3R1|PRKACB|PDE3B|GABBR2|DRD1|CREB5|PPARA	http://www.genome.jp/kegg-bin/show_pathway?ssc04024/ssc:100625418%09red/ssc:397239%09red/ssc:100513811%09red/ssc:100623707%09red/ssc:100156534%09red/ssc:397498%09red/ssc:396828%09red/ssc:100623628%09red/ssc:100144487%09red/ssc:100516060%09red/ssc:100151931%09red/ssc:100523666%09red/ssc:100736562%09red/ssc:100511786%09red/ssc:100524587%09red/ssc:100154923%09red/ssc:100511175%09red/ssc:100153927%09…
Parathyroid hormone synthesis, secretion and action	KEGG PATHWAY	ssc04928	13	104	0.00290519	0.0287664	PLCB1|TNFSF11|NR4A2|CREB5|GNA11|EGFR|PTHLH|CREB1|MAPK1|AKAP13|PRKACB|MMP24|CDKN1A	http://www.genome.jp/kegg-bin/show_pathway?ssc04928/ssc:397631%09red/ssc:100152215%09red/ssc:100152679%09red/ssc:100037976%09red/ssc:733588%09red/ssc:100623628%09red/ssc:397070%09red/ssc:100736562%09red/ssc:396951%09red/ssc:100157120%09red/ssc:100515635%09red/ssc:100153927%09red/ssc:100627204%09red
Sphingolipid signaling pathway	KEGG PATHWAY	ssc04071	14	117	0.00293832	0.0288815	CERS6|ACER2|PLCB1|PPP2CA|FYN|S1PR1|PPP2R2A|ROCK2|MAP3K5|AKT3|PTEN|MAPK1|PIK3R1|BID	http://www.genome.jp/kegg-bin/show_pathway?ssc04071/ssc:791125%09red/ssc:100621202%09red/ssc:100623707%09red/ssc:100513811%09red/ssc:100156264%09red/ssc:397090%09red/ssc:100152679%09red/ssc:397656%09red/ssc:100126279%09red/ssc:100153927%09red/ssc:100155321%09red/ssc:397445%09red/ssc:594852%09red/ssc:100622769%09red
PD-L1 expression and PD-1 checkpoint pathway in cancer	KEGG PATHWAY	ssc05235	12	93	0.00328284	0.031056	STAT3|TLR4|PPP3R1|CD274|EGFR|HIF1A|PTEN|AKT3|MAP3K3|PIK3R1|JAK1|MAPK1	http://www.genome.jp/kegg-bin/show_pathway?ssc05235/ssc:100627903%09red/ssc:397202%09red/ssc:100623707%09red/ssc:100513811%09red/ssc:100156264%09red/ssc:399541%09red/ssc:397070%09red/ssc:574058%09red/ssc:733648%09red/ssc:396696%09red/ssc:100153927%09red/ssc:100513491%09red
AGE-RAGE signaling pathway in diabetic complications	KEGG PATHWAY	ssc04933	12	100	0.00554641	0.046958	TGFBR2|F3|STAT3|COL4A1|PLCB1|CCND1|AKT3|MAPK1|COL4A3|PIK3R1|VEGFA|MMP2	http://www.genome.jp/kegg-bin/show_pathway?ssc04933/ssc:397391%09red/ssc:100623707%09red/ssc:100513811%09red/ssc:396677%09red/ssc:100515336%09red/ssc:397157%09red/ssc:100038019%09red/ssc:733648%09red/ssc:100738589%09red/ssc:100153927%09red/ssc:100621504%09red/ssc:100152679%09red
Progesterone-mediated oocyte maturation	KEGG PATHWAY	ssc04914	11	88	0.00590845	0.0491964	RPS6KA1|RPS6KA2|RPS6KA3|RPS6KA6|CDC23|CPEB3|PDE3B|AKT3|PIK3R1|PRKACB|MAPK1	http://www.genome.jp/kegg-bin/show_pathway?ssc04914/ssc:100515286%09red/ssc:100623707%09red/ssc:100513811%09red/ssc:100522174%09red/ssc:100623628%09red/ssc:100522294%09red/ssc:100152117%09red/ssc:100516060%09red/ssc:100153927%09red/ssc:100515014%09red/ssc:100523972%09red
